# Supplementary material for: Evaluation of Physiological State of Pen Shell Pinna nobilis (Linnaeus, 1758) by a Non-Invasive Heart Rate Recording under Short-Term Hyposalinity Test
Source: Micromachines (Basel). 2022 Sep 18;13(9):1549. doi: 10.3390/mi13091549 (PMC9505886; doi:10.3390/mi13091549)
Supplement: Supplementary file 1 [file micromachines-13-01549-s001.zip]

Archive with 1 entries (1 files):
- micromachines-1900425-supplementary.pdf
